# Supplementary material for: Genetic Variants in Oxidative Stress-Related Genes and Their Impact on Prognosis and Treatment Response in Chronic Myeloid Leukemia Patients
Source: Int J Mol Sci. 2025 Jun 13;26(12):5682. doi: 10.3390/ijms26125682 (PMC12193163; doi:10.3390/ijms26125682)
Supplement: Supplementary file 1 [file ijms-26-05682-s001.zip]

Archive with 1 entries (1 files):
- ijms-3618159-supplementary.pdf
